# Supplementary material for: Optical Coherence Tomography-Guided vs. Angiography-Guided Percutaneous Coronary Intervention for Complex Coronary Lesions: A Systematic Review and Meta-Analysis
Source: Diagnostics (Basel). 2025 Jul 30;15(15):1907. doi: 10.3390/diagnostics15151907 (PMC12345747; doi:10.3390/diagnostics15151907)
Supplement: Supplementary file 1 [file diagnostics-15-01907-s001.zip]

Archive with 1 entries (1 files):
- diagnostics-3765606-supplementary.pdf
